# Supplementary material for: New Acceptor–Donor–Acceptor Systems Based on Bis-(Imino-1,8-Naphthalimide)
Source: Materials (Basel). 2021 May 21;14(11):2714. doi: 10.3390/ma14112714 (PMC8196752; doi:10.3390/ma14112714)
Supplement: Supplementary file 1 [file materials-14-02714-s001.zip]

Archive with 1 entries (1 files):
- materials-1226728-supplementary.pdf
